# Supplementary material for: Saponins from Solanum nigrum L. Fruit: Extraction Optimization, Structural Characterization, and Dual-Functional Efficacy
Source: Foods. 2025 Jul 3;14(13):2370. doi: 10.3390/foods14132370 (PMC12249067; doi:10.3390/foods14132370)
Supplement: Supplementary file 1 [file foods-14-02370-s001.zip]

Archive with 1 entries (1 files):
- foods-3670954-supplementary.pdf
